# Supplementary material for: Molecular Landscape of Bladder Cancer: Key Genes, Transcription Factors, and Drug Interactions
Source: Int J Mol Sci. 2024 Oct 12;25(20):10997. doi: 10.3390/ijms252010997 (PMC11507096; doi:10.3390/ijms252010997)
Supplement: Supplementary file 1 [file ijms-25-10997-s001.zip]

Archive with 1 entries (1 files):
- ijms-3251859-supplementary.csv
