# Supplementary material for: Molecular Landscape of Bladder Cancer: Key Genes, Transcription Factors, and Drug Interactions
Source: Int J Mol Sci. 2024 Oct 12;25(20):10997. doi: 10.3390/ijms252010997 (PMC11507096; doi:10.3390/ijms252010997)
Supplement: Supplementary file 1 [file ijms-25-10997-s001.zip › ijms-3251859-supplementary.csv]

Table S1 : Selected Drugs targeting key genes
Gene	Drug	Regulatory Approval
AURKB	ERLOTINIB	Approved
AURKB	ENTRECTINIB	Approved
AURKB	VANDETANIB	Approved
AURKB	SORAFENIB	Approved
AURKB	DASATINIB ANHYDROUS	Approved
AURKB	PAZOPANIB	Approved
AURKB	COPANLISIB	Approved
AURKB	LAPATINIB	Approved
AURKB	BELUMOSUDIL	Approved
PLK1	ASPIRIN	Approved
PLK1	DISULFIRAM	Approved
PLK1	OXYTETRACYCLINE ANHYDROUS	Approved
PLK1	OLEIC ACID	Approved
PLK1	THIMEROSAL	Approved
PLK1	TOPOTECAN HYDROCHLORIDE	Approved
PLK1	OMEPRAZOLE	Approved
PLK1	OXYPHENBUTAZONE	Approved
PLK1	ERYTHROMYCIN	Approved
PLK1	BENZBROMARONE	Approved
PLK1	CEFACLOR ANHYDROUS	Approved
PLK1	LANSOPRAZOLE	Approved
PLK1	ACITRETIN	Approved
PLK1	HYDROXYZINE PAMOATE	Approved
PLK1	STAVUDINE	Approved
PLK1	SUCCIMER	Approved
PLK1	SIMVASTATIN	Approved
PLK1	INAMRINONE	Approved
PLK1	HEXACHLOROPHENE	Approved
PLK1	IDARUBICIN	Approved
CCNA2	GENISTEIN	Approved
CCNA2	TAMOXIFEN	Approved
CCNA2	ETHINYL ESTRADIOL	Approved
CDK1	CLOTRIMAZOLE	Approved
CDK1	RUCAPARIB	Approved
CDK1	FENOFIBRATE MICRONIZED	Approved
CDK1	CINNARIZINE	Approved
CDK1	SERTRALINE HYDROCHLORIDE	Approved
CDK1	CLOFIBRATE	Approved
TOP2A	PODOFILOX	Approved
TOP2A	AMSACRINE	Approved
TOP2A	DOXORUBICIN HYDROCHLORIDE	Approved
TOP2A	ENOXACIN	Approved
TOP2A	ETOPOSIDE	Approved
TOP2A	DACTINOMYCIN	Approved
TOP2A	FLUOROURACIL	Approved
TOP2A	DAUNORUBICIN LIPOSOMAL	Approved
TOP2A	CAMPTOTHECIN	Approved
TOP2A	EPIRUBICIN	Approved
TOP2A	MITOXANTRONE	Approved
TOP2A	IDARUBICIN	Approved
TOP2A	PACLITAXEL	Approved
TOP2A	DAUNORUBICIN HYDROCHLORIDE	Approved
TOP2A	VALRUBICIN	Approved
TOP2A	QUERCETIN	Approved
TOP2A	DAUNORUBICIN CITRATE	Approved
TOP2A	PIXANTRONE	Approved
TOP2A	MITOXANTRONE HYDROCHLORIDE	Approved
TOP2A	DEXRAZOXANE	Approved
TOP2A	DIGITOXIN	Approved
TOP2A	VINCRISTINE	Approved
TOP2A	CINOXACIN	Approved
TOP2A	PEFLOXACIN	Approved
TOP2A	HYDROQUINONE	Approved
TOP2A	ETOPOSIDE PHOSPHATE	Approved
TOP2A	TENIPOSIDE	Approved
TOP2A	GENISTEIN	Approved
TOP2A	NALIDIXIC ACID	Approved
AURKA	TAMOXIFEN	Approved
AURKA	PACLITAXEL	Approved
AURKA	PAZOPANIB	Approved
AURKA	FLUOROURACIL	Approved
AURKA	SORAFENIB	Approved
AURKA	CISPLATIN	Approved
AURKA	ENTRECTINIB	Approved
